# Supplementary material for: A Benchmark Study of Protein–Fragment Complex Structure Calculations with NMR2
Source: Int J Mol Sci. 2023 Sep 20;24(18):14329. doi: 10.3390/ijms241814329 (PMC10531959; doi:10.3390/ijms241814329)
Supplement: Supplementary file 1 [file ijms-24-14329-s001.zip]

Archive with 1 entries (1 files):
- ijms-2570209-supplementary.pdf
